# Supplementary material for: Targeting SOX4/PCK2 signaling suppresses neuroendocrine trans-differentiation of castration-resistant prostate cancer
Source: Biol Direct. 2024 Jul 16;19:56. doi: 10.1186/s13062-024-00500-2 (PMC11251300; doi:10.1186/s13062-024-00500-2)
Supplement: Supplementary file 2 — Supplementary Material 2 [file 13062_2024_500_MOESM2_ESM.xlsx]

## Sheet: Table S1
Table S1: qPCR primers
Gene	Forward	Reverse
SOX4	GACATGCACAACGCCGAGATCT	GTAGTCAGCCATGTGCTTGAGG
SYP	TCGGCTTTGTGAAGGTGCTGCA	TCACTCTCGGTCTTGTTGGCAC
NSE	CTGTATCGCCACATTGCTCAGC	AGCTTGTTGCCAGCATGAGAGC
AR	ATGGTGAGCAGAGTGCCCTATC	ATGGTCCCTGGCAGTCTCCAAA
PCK2	TAGTGCCTGTGGCAAGACCAAC	GAAGCCGTTCTCAGGGTTGATG
ACTB	CACCATTGGCAATGAGCGGTTC	AGGTCTTTGCGGATGTCCACGT
ChIP-SYP	﻿ATTCCAATTAAGAGAGAGCTA	﻿ATAGTCTGCATTTTAAGCACA
ChIP-NSE	﻿GGCTGCAGGGGAAAGTTGGTG	﻿CTCTTTTTGCCTCACTCTGCC
ChIP-AR	﻿TCAAGGAAGGCTGTAGCCATT	﻿TAGACTCTAGACTCATCAATC
ChIP-PCK2	TGTAACTGAAATCAGGAATCCA	CTGCTGAGTGTTAGCTTGGCAC

## Sheet: Table S2
Table S2: The Clinical information of PCa samples
Patient	Age	cT	cN	M	PSA（ng/ml）	Gleason Score	Diagnosis	SOX4 IHC staning intensity and area	Score	Average score
1	71	3b	1	0	6.1	8	NEPC	4×25%+2×75%	2.5	2.83333
								4×25%+2×75%	2.5
								4×50%+3×50%	3.5
2	67	3c	1	0	1.8	/	NEPC	4×25%+2×75%	2.5	2.75
								4×25%+3×75%	3.25
								2×50%+3×50%	2.5
3	72	2b	1	0	2.75	8	NEPC	4×75%+2×25%	3.5	3.25
								4×100%	4
								3×25%+2×75%	2.25
4	74	2b	1	1	6.5	9	NEPC	4×50%+1×50%	2.5	2.45
								3×25%+1×75%	1.5
								4×50%+1×50%	2.5
								4×50%+1×50%	2.5
								4×75%+1×25%	3.25
5	61	2b	0	1	5.97	8	NEPC	2×100%	2	2
								1×100%	1
								3×100%	3
								2×100%	2
6	66	3b	1	1	52.67	8	CRPC	2×25%+1×75%	1.25	1.83333
								3×25%+2×75%	2.25
								2×100%	2
7	53	3c	1	1	55.2	8	CRPC	2×100%	2	1.58333
								2×75%+1×25%	1.75
								1×100%	1
8	69	2b	0	0	6.68	7	CRPC	1×100%	1	1.16667
								1×100%	1
								2×50%+1×50%	1.5
9	70	2b	1	0	17.6	7	CRPC	1×100%	1	1
								1×100%	1
								1×100%	1
10	74	3c	1	1	158	9	CRPC	1×100%	1	1
								1×100%	1
								1×100%	1
11	65	2b	1	0	12.4	9	CRPC	3×100%	3	2.875
								3×100%	3
								4×25%+2×75%	2.5
								4×25%+3×50%+2×25%	3
12	66	3c	1	1	160	9	CRPC	3×25%+1×75%	1.5	1.41667
								3×25%+1×75%	1.5
								2×25%+1×75%	1.25
13	67	2c	0	0	17.1	8	CRPC	3×25%+1×75%	1.5	2.25
								3×75%+2×25%	2.75
								3×50%+2×50%	2.5

## Sheet: Table S3
Table S3: details of GEO datasets
Dataset	Platform	Title	Description	Reference
SU2C/PCF 2019	-	Genomic correlates of clinical outcome in advanced prostate cancer	We downloaded the sequencing data from cBioPortal (https://www.cbioportal.org/), and used "limma" package to uncover differentially expressed transcription factors between CRPC-Ad and NEPC cohort.	Abida W, Cyrta J, Heller G, Prandi D, Armenia J, Coleman I, et al. Genomic correlates of clinical outcome in advanced prostate cancer. Proc Natl Acad Sci USA. 2019;116:11428–36. PMID: 31061129
GSE199596	GPL16791 GPL24676	Therapeutic Implications for Intrinsic Phenotype Classification of Metastatic Castration Resistant Prostate Cancer	We downloaded the RNA-seq counts generated by NCBI, and analyzed the differentially expressed transcription factors in PDXs with AR or NE characteristics divided by Coleman IM et al.	Coleman IM, DeSarkar N, Morrissey C, Xin L et al. Therapeutic Implications for Intrinsic Phenotype Classification of Metastatic Castration-Resistant Prostate Cancer. Clin Cancer Res 2022 Jul 15;28(14):3127-3140. PMID: 35552660
GSE137829	GPL24676	Single-cell analysis supports a luminal-neuroendocrine transdifferentiation in human prostate cancer	GSE137829 dataset explores the cellular diversity in castration-resistant prostate cancer through single-cell RNA sequencing (scRNA-seq), focusing on neuroendocrine differentiation across 6 CRPC patients. We selected 4 patients with low PSA level (<20 ng/mL) and used Seurat scoring strategy to elimate the NED extent of the sample. Then we analyzed and exhibited expression profile of these 4 CRPC …	Dong B, Miao J, Wang Y, Luo W et al. Single-cell analysis supports a luminal-neuroendocrine transdifferentiation in human prostate cancer. Commun Biol 2020 Dec 16;3(1):778. PMID: 33328604
GSE126078	GPL16791	Molecular profiling stratifies diverse phenotypes of treatment-refractory metastatic castration-resistant prostate cancer	We downloaded the RNA-seq counts generated by NCBI, and analyzed SOX4 expression in PDXs with variant AR or NE expression profiling groups divided by Labrecque MP et al.	Labrecque MP, Coleman IM, Brown LG, True LD et al. Molecular profiling stratifies diverse phenotypes of treatment-refractory metastatic castration-resistant prostate cancer. J Clin Invest 2019 Jul 30;129(10):4492-4505. PMID: 31361600
Beltran 2016	-	Divergent clonal evolution of castration resistant neuroendocrine prostate cancer	We downloaded the sequencing data from cBioPortal (https://www.cbioportal.org/), and we performed correlation analysis using the "corrplot" package in R to analyze the expression levels of SOX4 and NE marker genes.	Beltran, H., Prandi, D., Mosquera, J. et al. Divergent clonal evolution of castration-resistant neuroendocrine prostate cancer. Nat Med 22, 298–305 (2016). PMID: 26855148
GSE202299	GPL24676	Neuropilin-2 axis in regulating secretory phenotype of neuroendocrine-like prostate cancer cells: implication in therapy resistance	We downloaded the sequencing data from GEO and analyzed SOX4 expression in C4-2 shRB1/TP53 and C4-2 control cells.	Islam R, Mishra J, Polavaram NS, Bhattacharya S et al. Neuropilin-2 axis in regulating secretory phenotype of neuroendocrine-like prostate cancer cells and its implication in therapy resistance. Cell Rep 2022 Jul 19;40(3):111097. PMID: 35858551
GSE175975	GPL16791	JAK-STAT Signaling Confers Lineage Plasticity and AR Targeted Therapy Resistance in Prostate Cancer	We downloaded the sequencing data from GEO and analyzed SOX4 expression in LNCaP shRB1/TP53 and LNCaP control cells.	Deng S, Wang C, Wang Y, Xu Y et al. Ectopic JAK-STAT activation enables the transition to a stem-like and multilineage state conferring AR-targeted therapy resistance. Nat Cancer 2022 Sep;3(9):1071-1087. PMID: 36065066
GSE8702	GPL570	Longitudinal Analysis of Progression to Androgen Independence	This study examined the gene expression changes in LNCaP cell during 12 months of androgen deprivation. We downloaded the raw data and analyzed the expression of SOX4 and ENO2 in different groups.	D'Antonio JM, Ma C, Monzon FA, Pflug BR. Longitudinal analysis of androgen deprivation of prostate cancer cells identifies pathways to androgen independence. Prostate 2008 May 15;68(7):698-714. PMID: 18302219
TCGA prostate cancer database	-	-	We analyzed the relationship between SOX4 expression level and Gleason score in clinical PCa patients. One-Way ANOVA test was used to investigate statistical significance.	https://www.cancer.gov/ccg/research/genome-sequencing/tcga/publications
GSE26022	GPL11309	Protein-coding and MicroRNA Biomarkers of Recurrence of Prostate Cancer Following Radical Prostatectomy	We used PanCanSurvPlot (https://smuonco.shinyapps.io/PanCanSurvPlot/) to conduct survival analysis between high and low expression of SOX4. Its survival outcome is BCR . The low expression group of SOX4 contained 45 samples, and the high expression group of SOX4 contained 23 samples. The cut-off method chosen is Optimal.	Long Q, Johnson BA, Osunkoya AO, Lai YH et al. Protein-coding and microRNA biomarkers of recurrence of prostate cancer following radical prostatectomy. Am J Pathol 2011 Jul;179(1):46-54. PMID: 21703393
GSE21034	GPL10264	Integrative Genomic Profiling of Human Prostate Cancer	We used the CANCERTOOL (http://web.bioinformatics.cicbiogune.es/CANCERTOOL/index.html) to analyze the correlationship between PCK2 and NE marker genes.	Taylor BS, Schultz N, Hieronymus H, Gopalan A et al. Integrative genomic profiling of human prostate cancer. Cancer Cell 2010 Jul 13;18(1):11-22. PMID: 20579941

## Sheet: Table S4
Table S4: Differencial expression carbohydrate metabolism related genes in RNA-seq
Gene	log2FC	FDR
FUT1	-1.50985	8.86798260231729e-06
CSPG5	-1.37415	6.61983616169075e-08
HAS3	-1.3668	5.4171677863258e-09
PCK2	-1.33204	5.22753051628778e-08
CHST6	-1.32003	4.50296940010516e-06
B3GNT3	-1.21578	2.1344885970279E-4
CHST2	-1.12017	6.72755347698114e-06
RANBP2	1.25243	8.59917425166576e-07
NUP35	1.34493	1.06268851586334e-07
GYG2	1.46564	2.2332908988861e-10
PC	1.58302	6.57659213837671e-11
CSPG4	1.64473	2.63856004157176e-10
CSGALNACT1	1.94607	2.71295948459728e-10
SDC2	1.94638	2.93852222219653e-19
BGN	1.97344	1.11536208062579e-14

## Sheet: Table S5
Table S5: Metabolites related to glycolysis/gluconeogenesis process in non-targeted metabolomics
ID	name	mz	rt	exact_mass	ppm	formula	precursor_type	class	sub_class	KEGG	KEGG_Pathway	CAS	hmdb	library	level	posneg	NC1	NC2	NC3	NC4	SH1	SH2	SH3	SH4
M340T77	D-Fructose 2,6-bisphosphate	339.999	77.1	339.996	10	C6H14O12P2	[M]-	Organooxygen compounds	Carbohydrates and carbohydrate conjugates	C00665	Carbohydrate metabolism; Cancer: overview; Signal transduction; Endocrine system	79082-92-1	HMDB0001047	MoNA	1	neg	259221	287092	328577	326129	219074	241183	155548	163930
M808T42_2	Acetyl-CoA	808.112	42.1	809.126	7.66929	C23H38N7O17P3S	[M-H]-	Fatty Acyls	Fatty acyl thioesters	C00024	Endocrine and metabolic disease; Cancer: overview; Metabolism of other amino acids; Signal transduction; Cell growth and death; Nervous system; Endocrine system; Carbohydrate metabolism; Lipid metabolism; Environmental adaptation; Digestive system; Metabolism of terpenoids and polyketides; Amino acid metabolism	72-89-9	HMDB0001206	MoNA	1	neg	864960	1.03135e+06	669840	578738	1.05584e+06	550174	800723	740913
M241T98	D-Fructose 1-phosphate	241.119	98.4	260.136	7.50666	C6H13O9P	[M-H2O-H]-	Endogenous Metabolites		C01094	Carbohydrate metabolism; Amino acid metabolism	15978-08-2	HMDB0060467	mzCloud	1	neg	1.07257e+06	1.00969e+06	1.14156e+06	1.21011e+06	847595	792010	689398	840080
M260T41	D-Glucose 1-phosphate	260.026	41.2	260.03	15.3831	C6H13O9P	[M]-	Organooxygen compounds	Carbohydrates and carbohydrate conjugates	C00103	Carbohydrate metabolism; Lipid metabolism; Endocrine system	59-56-3	HMDB0001586	mzCloud	1	neg	1.70474e+06	1.66247e+06	1.84102e+06	1.94055e+06	1.2855e+06	1.52988e+06	1.53543e+06	1.38688e+06
M169T40	Dihydroxyacetone phosphate	168.991	40.2	169.998	1.04148	C3H7O6P	[M-H]-	Organooxygen compounds	Carbohydrates and carbohydrate conjugates	C00111	Carbohydrate metabolism; Lipid metabolism; Metabolism of cofactors and vitamins	57-04-5	HMDB0001473	BioDeepDB	2	neg	9.25175e+06	9.38299e+06	1.50136e+07	9.4699e+06	1.30156e+07	6.5691e+06	5.5558e+07	8.47e+06
M104T654	Hydroxypyruvic acid	104.107	654.2	104.011	0.287543	C3H4O4	[M]+	Hydroxy acids and derivatives	Beta hydroxy acids and derivatives	C00168	Carbohydrate metabolism; Amino acid metabolism	1113-60-6	HMDB0001352	BioDeepDB	1	pos	9.62227e+06	9.84041e+06	9.49578e+06	9.57561e+06	8.43209e+06	9.08547e+06	8.5253e+06	7.9792e+06
M180T230	D-Fructose	180.102	229.8	180.063	2.01689	C6H12O6	[M]+	Organooxygen compounds	Carbohydrates and carbohydrate conjugates	C00095	Endocrine and metabolic disease; Membrane transport; Sensory system; Digestive system; Carbohydrate metabolism	53188-23-1 / 87-81-0	HMDB0000660	BioDeepDB	1	pos	4.41355e+06	5.89792e+06	5.28567e+06	5.22599e+06	5.14127e+06	4.7687e+06	4.77253e+06	4.26348e+06
M171T41_2	D-Glyceraldehyde 3-phosphate	171.006	41	169.998	0.0139609	C3H7O6P	[M+H]+			C00118	Carbohydrate metabolism; Metabolism of cofactors and vitamins; Metabolism of terpenoids and polyketides	591-57-1		BioDeepDB	1	pos	1.39806e+06	1.40456e+06	1.41157e+06	1.35196e+06	1.62158e+06	563149	513906	1.54341e+06
M191T39	Citric acid	191.02	38.5	192.027	0.125641	C6H8O7	[M-H]-	Carboxylic acids and derivatives	Tricarboxylic acids and derivatives	C00158	Cancer: overview; Sensory system; Endocrine system; Carbohydrate metabolism; Amino acid metabolism	77-92-9 / 126-44-3	HMDB0000094	BioDeepDB	2	neg	6.45105e+07	7.99065e+07	2.12138e+08	3.31841e+07	6.69943e+07	1.24253e+08	8.46076e+07	1.02802e+08
M117T269	Fumaric acid	117.091	269	116.011	0.126204	C4H4O4	[M+H]+	Carboxylic acids and derivatives	Dicarboxylic acids and derivatives	C00122	Cancer: overview; Metabolism of cofactors and vitamins; Endocrine system; Carbohydrate metabolism; Cancer: specific types; Amino acid metabolism; Energy metabolism	110-17-8	HMDB0000134	BioDeepDB	1	pos	5.29513e+07	3.53576e+07	4.24114e+07	4.60818e+07	4.87218e+07	1.45959e+07	5.34758e+07	1.2016e+07
M147T43_1	Oxoglutaric acid	147.031	42.8	146.022	0.0375555	C5H6O5	[M+H]+	Keto acids and derivatives	Gamma-keto acids and derivatives	C00026	Metabolism of other amino acids; Signal transduction; Nervous system; Endocrine system; Excretory system; Carbohydrate metabolism; Amino acid metabolism	328-50-7 / 64-15-3	HMDB0000208	BioDeepDB	1	pos	2.74554e+06	6.05291e+06	2.22289e+06	2.46901e+06	3.7098e+06	9.98756e+06	5.37094e+06	6.30011e+06
M207T48	3-Oxalomalate	207.015	47.7	206.006	5.42957	C6H6O8	[M+H]+			C01990	Carbohydrate metabolism	3687-15-8 / 89304-26-7		BioDeepDB	1	pos	9.23249e+07	1.01071e+08	9.9857e+07	1.17986e+08	8.50802e+06	1.04965e+07	3.90698e+07	4.54965e+07
M175T681	Isocitric acid	175.016	681.4	192.027	22.0894	C6H8O7	[M+H-H2O]+	Carboxylic acids and derivatives	Tricarboxylic acids and derivatives	C00311	Carbohydrate metabolism; Cancer: overview; Endocrine system	320-77-4	HMDB0000193	MoNA	1	pos	1.5563e+06	1.46811e+06	1.06246e+06	1.5038e+06	1.30107e+06	1.6631e+06	1.01805e+06	1.41663e+06
M260T52	Glucosamine 6-phosphate	260.053	51.6	259.046	0.676786	C6H14NO8P	[M+H]+	Organooxygen compounds	Carbohydrates and carbohydrate conjugates	C00352	Carbohydrate metabolism; Amino acid metabolism; Endocrine and metabolic disease	3616-42-0	HMDB0001254	BioDeepDB	1	pos	6.62864e+06	6.76044e+06	7.14828e+06	7.03882e+06	4.23685e+06	4.31429e+06	8.25354e+06	3.89654e+06
M191T314_2	Oxalosuccinic acid	191.034	314.3	190.011	13.1599	C6H6O7	[M+H]+	Carboxylic acids and derivatives	Tricarboxylic acids and derivatives	C05379	Carbohydrate metabolism	1948-82-9	HMDB0003974	BioDeepDB	1	pos	434891	347960	329752	280529	426638	431860	374136	434695
